# Supplementary material for: Efficacy and safety of vapocoolant spray for vascular puncture in children and adults: A systematic review and meta-analysis
Source: PLoS One. 2023 Feb 13;18(2):e0279463. doi: 10.1371/journal.pone.0279463 (PMC9925002; doi:10.1371/journal.pone.0279463)
Supplement: S1 Data — (XLSX) [file pone.0279463.s006.xlsx]

## Sheet: Sheet1
	pain score								adverse effect						Patient attitude						First attempt success rate						Procedural difficulty
number(year)	vapocoolant				control				vapocoolant			control			vapocoolant			control			vapocoolant			control			vapocoolant			control
	Mean	SD	Total		Mean	SD	Total		Event	Total		Event	Total		Event	Total		Event	Total		Event	Total		Event	Total		Event	Total		Event	Total
Armstrong 1990	1.8	2.1	40		3.8	2.1	40		5	40		0	40
Basak 2021	1.9	1.47	44		3.23	2.21	44
Costello 2006	3.4	2.6	37		3.3	2.5	48		0	37		0	48								29	37		41	48
Crecelius 1999	1.3	1.8	44		1.8	2	44		1	44		0	44
Dalvandi 2017	3.22	1.18	40		7.12	1.36	40
Farion 2008	3.69	2.75	40		5.61	3.19	40		0	40		0	40								34	40		25	40		5	40		12	40
Fossum 2016	2.355	2.311	38		3.645	2.311	38		0	38		0	38								21	21		17	17
Ghasemi 2022	2.16	0.63	17		2.25	57	17
Hartstein 2008	2.823	2.5294	47		2.8	2.5937	45
Hijazi 2009	1.939	2.632	103		3.53	2.407	98		2	85		0	73		62	103		34	98		83	103		73	98
Mace 2016	1.76	2.3	50		3.72	2.9	50		0	50		0	50		40	50		10	50		48	50		50	50		9	50		2	50
Mitryn 2018	1.13	1.302	15		1.6	1.639	15		0	15		0	15		12	15		8	15
Rüsch 2017	2.4	1.3	150		4	1.7	150														143	150		144	150
Selby 1995	0.861	1.614	40		2.802	2.749	40														36	40		38	40
Supan 2021	1.6	1.2	58		2.2	1.3	60														58	62		60	62
Waterhouse 2013	0.306	0.535	49		0.754	1.072	45								45	50		34	45		41	49		36	45		15	49		10	45
Çelik 2011	1.4	1.24	41		3.34	1.95	41
Edwards 2017									0	38		0	34		34	38		25	34		30	38		26	34
Mace 2017									12	150		14	150		123	150		61	150		124	150		114	159
Robinson 2007									5	73		0	69
Çelik 2011									0	41		0	41
Barbour 2017															40	50		10	50		48	50		50	50		9	50		2	50
Ramsook 2001																					89	114		92	108		30	114		10	108
Dhami 2020	2.5	1.2	30		3.1	1.8	30														26	30		27	30
Farahmand 2017	4.78	1.761	40		4.9	1.837	40
